# Supplementary material for: Electrophysiological and Behavioral Evidence for Hyper- and Hyposensitivity in Rare Genetic Syndromes Associated with Autism
Source: Genes (Basel). 2022 Apr 11;13(4):671. doi: 10.3390/genes13040671 (PMC9027402; doi:10.3390/genes13040671)
Supplement: Supplementary file 1 [file genes-13-00671-s001.zip]

Archive with 1 entries (1 files):
- genes-1634981-supplementary.pdf
